# Supplementary material for: Epilepsy in Patients with Cerebral Radiation Necrosis: A Scoping Review
Source: Medicina (Kaunas). 2026 Mar 18;62(3):561. doi: 10.3390/medicina62030561 (PMC13027581; doi:10.3390/medicina62030561)
Supplement: Supplementary file 1 [file medicina-62-00561-s001.zip]

Archive with 3 entries (2 files):
- Medicina-4166142_Supplementary/
- Medicina-4166142_Supplementary/Proofread_Supplementary S3_ScR Epilepsy Radiation Necrosis and Epilepsy.xlsx
- Medicina-4166142_Supplementary/Supplementary 1 and 2_ScR Cerebral Radiation Necrosis and Epilepsy.pdf
