# Supplementary material for: Epilepsy in Patients with Cerebral Radiation Necrosis: A Scoping Review
Source: Medicina (Kaunas). 2026 Mar 18;62(3):561. doi: 10.3390/medicina62030561 (PMC13027581; doi:10.3390/medicina62030561)
Supplement: Supplementary file 1 [file medicina-62-00561-s001.zip › Medicina-4166142_Supplementary/Proofread_Supplementary S3_ScR Epilepsy Radiation Necrosis and Epilepsy.xlsx]

## Sheet: Sheet1
Author	Title	Inclusion (Rater 2)	Exclusion reason	Country	Pathology	Study aim	Cohort Size (sex)	Mean age	Median age (range)	Seizure focus (% of CRN-epilepsy)	Seizure type	RT modality (average dosage)	CRN Delay (months)	CRN diagnosis	CRN patients (% of total cohort size)	CRN-induced epilepsy (% of CRN patients)	Article focus
Alfotih, et al. (2016) [17]	Surgical techniques in radiation induced temporal lobe necrosis in nasopharyngeal carcinoma patients.			China	Nasopharyngeal carcinomas	Presenting experience with surgery on temporal lobe CRN.	n = 12 (M)	53.5	53 (42-64)	Temporal: 2 (100%)	Not reported	Conventional RT (NR) or IMRT (NR) Dose: 66 Gy and 72 Gy *DIRECT LINK	91	Histopathological confirmation	12 (100%)	2 (17%)	EXPLORATORY
Bhansali, et al. (2004) [18]	Radiation-induced brain disorders in patients with pituitary tumours			India	Pituitary adenomas	Evaluate the profile of pituitary macroadenoma treated with RT.	n = 9 (M) ; n = 2 (F)	39.4	36 (30-59)	Not reported	Focal only: 0 Generalized: 4	Conventional RT (15-30 fracions) Dose: 51.3 Gy	46.3	Clinical and radiological	11 (100%)	4 (36%)	EXPLORATORY
Black, et al (2006) [19]	SMART: stroke-like migraine attacks after radiation therapy			USA	Mixed pathologies	Retrospectively reviewed clinical findings in patients with SMART	n = 6 (M) ; n = 5 (F)	50	50 (37-60)	Parietal: 2 (44.4%) Frontal: 1 (11.1%) Temporal: 5 (11.1%) Unknown: 1 (11.1%)	Focal only: 8 Generalized: 1	Not reported	240	Clinical and radiological	11 (100%)	9 (82%)	EXPLORATORY
Black, et al (2013) [20]	Stroke-like migraine attacks after radiation therapy (SMART) syndrome is not always completely reversible: a case series			USA	Astrocytoma	Describing two adults with SMART after radiation therapy	n = 0 (M) ; n = 2 (F)	44.5	44.5 (44-45)	Temporal: 1 (100%)	Focal only: 1 Generalized: 0	Fractionated SRT (36 fractions) Dose: 64 Gy *DIRECT LINK	180	Clinical and radiological	2 (100%)	1 (50%)	SMALL CASE SERIES
Blakstad, et al (2022) [21]	SMART syndrome: two cases highlighting a complex and rare complication of brain irradiation			Norway	Mixed pathologies	Describing two adults with SMART syndrome	n = 1 (M) ; n = 1 (F)	Not reported	Not reported	Not reported	Focal only: 2 Generalized: 0	Fractionated SRT Dose: 60 Gy or 54 Gy *DIRECT LINK	132	Clinical and radiological	2 (100%)	2 (100%)	SMALL CASE SERIES
Calafiore, et al. (2025) [22]	Fractionated Radiotherapy With Stereotactic Radiosurgery Boost Controls Gross Disease in Grade 2 Meningioma.			USA	Meningiomas	Improve local control of recurrent meningiomas with RT boost.	n = 10 (M) ; n = 4 (F)	Not reported	64 (59-70)	Not reported	Not reported	Fractionated EBRT Dose: 25.2 Gy *DIRECT LINK	Not+A7:O7 reported	Clinical and radiological	1 (7%)	1 (100%)	EXPLORATORY
Chan, et al. (2023) [23]	Efficacy of laser interstitial thermal therapy for biopsy-proven radiation necrosis in radiographically recurrent brain metastases.			USA	Brain metastases	Exploring the use of LITT for the treatment of CRN.	n = 38 (M) ; n = 52 (F)	63.3	65 (27-83)	Not reported	Not reported	SRT (n = 84) and /or WBRT (n = 9) Dose: not reported	Not reported	Histopathological confirmation	90 (100%)	31 (34%)	EXPLORATORY
Di Stefano, et al. (2019) [24]	Stroke-like events after brain radiotherapy: a large series with long-term follow-up.			Italy	Mixed pathologies	Investigate the outcomes and treatment of stroke-like events after brain irradiation.	n = 21 (M) ; n = 5 (F)	35.7	37 (4-69)	Parietal: 4 (44.4%) Frontal: 1 (11.1%) Temporal: 1 (11.1%) Cerebral : 2 (22.3%) Unknown: 1 (11.1%)	Focal only: 9 Generalized: 0	Conventional RT (n = 4) and WBRT (n = 5) Dose: not reported	120	Clinical and radiological	26 (100%)	9 (35%)	EXPLORATORY
Fan, et al (2018) [25]	Stroke-like migraine attacks after radiation therapy: A misnomer?			USA	Mixed pathologies	Investigating the association of SMART syndrome and seizures	n = 4 (M) ; n = 2 (F)	51.1	55 (29-69)	Parietal: 3 (60%) Temporal: 2 (40%)	Focal only: 2 Generalized: 3	Not reported	206	Clinical and radiological	6 (100%)	5 (83.3%)	SMALL CASE SERIES
Ferlazzo, et al (2018) [26]	Seizures with Migraine-like Attacks after Radiation Therapy (SMART): A new meaning of an old acronym			Italy	Medulloblastoma	Describe two SMART cases, reinforcing its seizure-dominant presentation	n = 2 (M)	38.5	38.5 (23-54)	Occiptal: 2 (100%)	Focal only: 2 Generalized: 0	Conventional RT Dose: 34 Gy or 54 Gy *DIRECT LINK	Not reported	Clinical and radiological	2 (100%)	2 (100%)	SMALL CASE SERIES
Goertz, et al (2024) [27]	Incidence and Clinical Presentation of Pre- and Postoperative Seizures in Patients With Posterior Fossa Meningiomas			Germany	Meningiomas	Retrospectively evaluate postoperative seizures in patients with posterior fossa meningioma	n = 8 (M) ; n = 36 (F)	59.8	Not reported (23-83)	Cerebral : 1 (2.3%)	Focal only: 1 Generalized: 0	Not reported	19	Clinical and radiological	1 (2.3%)	Not reported	EXPLORATORY			Table 1. Explanation of data items.
Hilard, et al. (2003) [28]	Safety of multiple stereotactic radiosurgery treatments for multiple brain lesions			USA	Mixed pathologies	Review the effect of multiple RT treatments and related toxicities.	n = 1 (M) ; n = 9 (F)	47.0	Not reported	Frontal: 1 (100%)	Focal only: 1 Generalized: 0	WBRT and SRT (2 fractions) Dose: 33.4 Gy *DIRECT LINK	12	Clinical and radiological	1 (10%)	1 (100%)	EXPLORATORY			Data item	Description	Outcome
Holt, et al. (2015) [29]	Tumor bed radiosurgery following resection and prior stereotactic radiosurgery for locally persistent brain metastasis.			USA	Brain metastases	Evaluates outcomes of patients with BMs treated with SRT, surgery and repeat SRT	n = 5 (M) ; n = 8 (F)	Not reported	53 (30-70)	Temporal: 1 (100%)	Not reported	Fractionated SRT (1-4 fractions) Dose: 42 Gy	6	Clinical and radiological	2 (15%)	1 (50%)	EXPLORATORY			Study aim	Central aim of the article	Outline of study aim
Hou, et al. (2024) [12]	The effectiveness and safety of bevacizumab in improving the efficacy of antiseizure medication in treating refractory epilepsy induced by stereotactic radiosurgery in meningiomas			China	Meningiomas	Evaluating the use of bevacizumab to refractory epilepsy after RT.	n =20 (M) ; n =21 (F)	Not reported	51 (29-75)	(% of CRN-epilepsy)	Focal only: 28 Generalized: 13	SRT Dose: not reported	Not reported	Not reported	41 (100%)	41 (100%)	PRIMARY			Article focus	CRN epilepsy as primary, secondary or exploratory focus	Primary, secondary or exploratory
Huang, et al. (2020) [10]	A nomogram to predict symptomatic epilepsy in patients with radiation-induced brain necrosis			China	Nasopharyngeal carcinomas	Developing a nomogram to predict epilepsy in patients with CRN.	n = 239 (M) ; n = 63 (F)	51.0	Not reported	Not reported	Not reported	Conventional RT (n = 233) or IMRT (n = 69) Dose: not reported	12	Clinical and radiological	302 (100%)	65 (22%)	PRIMARY			CRN patients	Number of patients with CRN within the study	Number and percentage
Kawamura, et al. (2012) [30]	Serious Adverse Effects of Gamma Knife Radiosurgery for Mesial Temporal Lobe Epilepsy			Japan	Mesial temporal lobe epilepsy	Report on long-term seizure outcome and AEs of RT for MTLE	n = 1 (M) ; n = 10 (F)	51.5	51 (43-55)	Temporal: 1 (100%)	Focal only: 1 Generalized: 0	Single dose SRT Dose: 20.0 Gy *DIRECT LINK	60	Clinical and radiological	1 (9%)	1 (100%)	EXPLORATORY			CRN-epilepsy	Number of patients with CRN-induced epilepsy	Number and percentage
Lau, et al (2014) [31]	Frameless single-isocenter intensity modulated stereotactic radiosurgery for simultaneous treatment of multiple intracranial metastases			USA	Brain metastases	Describing the clinical experience with SRT for multiple brain metastases	n = 42 (M) ; n = 58 (F)	56	56 (24-89)	Not reported	Not reported	SRT Dose: 18 Gy *DIRECT LINK	18	Histopathological confirmation	2 (2%)	1 (50%)	EXPLORATORY			CRN diagnosis	CRN diagnostic modality	Diagnostic modality
Rong, et al. (2017) [11]	Statin treatment may lower the risk of postradiation epilepsy in patients with nasopharyngeal carcinoma.			China	Nasopharyngeal carcinomas	Clarifying the effect of statins on preventing CRN-induced epilepsy.	n = 405 (M) ; n = 127 (F)	56.0	Not reported	Not reported	Not reported	Conventional RT (n = 334) or IMRT (n = 198) Dose: not reported	24	Clinical and radiological	471 (89%)	36 (8%)	PRIMARY			CRN delay	Time interval between last RT and CRN diagnosis	Time in months
Shah, et al. (2025) [32]	Conformal Partial Brain Irradiation Versus Stereotactic Radiation Therapy in the Management of Resected Brain Metastases: A Retrospective Study.			USA	Brain metastases	Comparing CPB irradiation vs SRT for resected BMs.	n = 28 (M) ; n = 27 (F)	64.8	Not reported	Not reported	Not reported	Fractionated SRT (3 fractions): 24 Gy (n = 32) Fractionated CPB (11 fractions): 33 Gy (n = 25)	Not reported	Clinical and radiological	CPB 0 (0%) SRT 7 (22%)	CPB 0 (0%) SRT 1 (14%)	EXPLORATORY			RT modality	RT-modality and radiation dosage.	RT modality and dosage
Vaios, et al (2022) [33]	Resolution of radiation necrosis with bevacizumab following radiation therapy for primary CNS lymphoma			USA	Lymphoma	Report the resolution RN in two primary CNS lymphoma patients after bevacizumab treatment.	n = 1 (M) ; n = 1 (F)	50	50 (48-52)	Frontal : 1 (100%)	Focal only: 0 Generalized: 1	WBRT + SRT Dose: 12.5 Gy *DIRECT LINK	11	Histopathological confirmation	2 (100%)	1 (50%)	SMALL CASE SERIES			Seizure type	Seizure types, i.e. focal or generalized seizures	Distribution of seizure types
Wang, et al. (2012) [34]	Cyberknife hypofractionated stereotactic radiosurgery (HSRS) of resection cavity after excision of large cerebral metastasis: efficacy and safety of an 800 cGy × 3 daily fractions regimen.			Taiwan	Brain metastases	Present experience with hypofractionated SRT for resected BMs.	n =19 (M) ; n =18 (F)	Not reported	Not reported	Not reported	Not reported	WBRT + Fractionated SRT (3 fractions) Dose: 24 Gy (SRT only) *DIRECT LINK	9	Histopathological confirmation	1 (3%)	1 (100%)	EXPLORATORY			Seizure focus	Location of CRN (probably) resulting in epilepsy.	Distribution of CRN locations
Woo, et al (1987) [35]	Cerebral radionecrosis: Is surgery necessary?			China	Nasopharyngeal carcinomas	Describing benign cases of cerebral necrosis after radiotherapy for nasopharyngeal carcinoma.	n = 5 (M) ; n = 2 (F)	45	43 (32-63)	Temporal: 6 (100%)	Focal only: 5 Generalized: 1	Fractionated SRT Dose: 50.4-103.2 Gy	60	Clinical and radiological	7 (100%)	6 (86%)	SMALL CASE SERIES
Minniti, et al (2014) [36]	Fractionated stereotactic radiosurgery for patients with brain metastases			Italy	Brain metastases	Assess three-fraction SRT for BMs and its prognostic factors.	n =72 (M) ; n = 63 (F)	Not reported	Not reported	Not reported	Not reported	Fractionated SRT (3 fractions) Dose: 27-36 Gy	8	Clinical and radiological	12 (9 %)	4 (33%)	EXPLORATORY
Sujijantarat, et al (2020) [37]	Laser interstitial thermal therapy (LITT) vs. bevacizumab for radiation necrosis in previously irradiated brain metastases			USA	Brain metastases	Comparing LITT and bevacizumab for the treatment of CRN	n = 19 (M) ; n = 19 (F)	Not reported	BEVA: 63 (33–72) LITT: 62 (35–81)	Not reported	Not reported	SRT ( n = 32) or SRT+WBRT (n = 6) Dose: 15-30 Gy	3	Clinical, radiological OR histopathological confirmation	38 (100%)	5 (13%)	EXPLORATORY				Abstract screening inter-rater reliability
Abdelaziz, et al. (1999) [46]	An overview of radiosurgery applications in neurosurgery part 2: Brain tolerance to radiosurgery: Correlation with predictable complications		Seizures secondary to RN not adressed.																		Rater 2 Inc. Exc.
Adeberg, et al. (2017) [47]	Sequential proton boost after standard chemoradiation for high-grade glioma.		Asymptomtaic RN only
Almeida, et al. (2024) [48]	Stereotactic Radiosurgery for Intracranial Breast Metastases: A Systematic Review and Meta-Analysis.		Seizures secondary to RN not adressed.																	Rater 1 Exc. Inc.	66	0	66
Asso, et al. (2020) [49]	Radiosurgery for multiple brain metastases using volumetric modulated arc therapy: a single institutional series		Seizures secondary to RN not adressed.																		23	368	391
Atkins, et al. (2018) [50]	Proton Stereotactic Radiosurgery for Brain Metastases: A Single-Institution Analysis of 370 Patients		(A)symptomtaic RN; no report on exact symptoms.																		89	368
Bauman, et al. (2015) [51]	Assessment of function and quality of life in a phase II multiinstitutional clinical trial of fractionated simultaneous in-field boost radiotherapy for patients with 1–3 metastases		(A)symptomtaic RN; no report on exact symptoms.
Bex, et al. (2022) [52]	Therapeutic ultrasound: The future of epilepsy surgery?		Seizures secondary to RN not adressed.																		Po =	0.949672
Chamberlain, et al (1995) [53]	Concurrent cisplatin therapy and iodine 125 brachytherapy for recurrent malignant brain tumors		Seizures secondary to RN not adressed.																		Pe =	0.717083
Cheng. et al. (2018) [54]	Targeting pericytes for therapeutic approaches to neurological disorders.		Seizures secondary to RN not adressed.																		Cohen's Kappa =	0.82211
Clearly, et al (2017) [55]	Postoperative Fractionated Stereotactic Radiosurgery to the Tumor Bed for Surgically Resected Brain Metastases		Seizures secondary to RN not adressed.
Co, et al (2025) [56]	Utility of Magnetic Resonance Spectroscopy and Perfusion Imaging in Differentiating Brain Tumors From Mimics in a Tertiary Hospital in the Philippines		Seizures secondary to RN not adressed.
Conti, et al. (2016) [57]	Post-Treatment Edema after Meningioma Radiosurgery is a Predictable Complication		Seizures secondary to RN not adressed.																		Literature screening inter-rater reliability
Curry, et al. (2005) [58]	Stereotactic interstitial radiosurgery for cerebral metastases.		(A)symptomtaic RN; no report on exact symptoms.																		Rater 2 Inc. Exc.
Daly et al (2024) [59]	Stereotactic radiosurgery for medically refractory non-lesional epilepsy: A case-based Radiosurgery Society (RSS) practice review		Seizures secondary to RN not adressed.
Dea, et al. (2010) [60]	Safety and efficacy of Gamma Knife surgery for brain metastases in eloquent locations.		Asymptomtaic RN only																	Rater 1 Exc. Inc.	21	0	21
Dincoglan, et al (2014) [61]	Management of patients with ≥4 brain metastases using stereotactic radiosurgery boost after whole brain irradiation		Seizures secondary to RN not adressed.																		3	65	68
Eekers, et al. (2018) [62]	Evidence on the efficacy of primary radiosurgery or stereotactic radiotherapy for drug-resistant non-neoplastic focal epilepsy in adults: A systematic review.		Seizures secondary to RN not adressed.																		24	65
Flickinger, et al. (1999) [63]	A multi-institutional analysis of complication outcomes after arteriovenous malformation radiosurgery.		Seizures secondary to RN not adressed.
Franzin, et al (2016) [64]	Results of volume-staged fractionated Gamma Knife radiosurgery for large complex arteriovenous malformations: obliteration rates and clinical outcomes of an evolving treatment paradigm		Seizures secondary to RN not adressed.																		Po =	0.966292
Garsa, et al. (2021) [65]	Radiation Therapy for Brain Metastases: A Systematic Review		Seizures secondary to RN not adressed.																		Pe =	0.621639
Giglio & Gilbert (2010) [66]	Neurologic Complications of Cancer and its Treatment		Seizures secondary to RN not adressed.																		Cohen's Kappa =	0.910911
Glantz, et al (1991) [67]	Identification of early recurrence of primary central nervous system tumors by [18F]fluorodeoxyglucose positron emission tomography		Seizures secondary to RN not adressed.
Greto, et al. (2016) [68]	Gamma Knife Radiosurgery in the management of single and multiple brain metastases		Asymptomtaic RN only
Grewal, et al (2008) [14]	Seizures and epilepsy in cancer: etiologies, evaluation, and management.		Review
Han, et al (2017) [69]	Is Fractionated Gamma Knife Radiosurgery a Safe and Effective Treatment Approach for Large-Volume (>10 cm3) Intracranial Meningiomas?		Seizures secondary to RN not adressed.
Holste & Orringer (2020) [70]	Laser interstitial thermal therapy.		Seizures secondary to RN not adressed.
Horowitz, et al. (2023) [71]	Contribution of nuclear medicine to the diagnosis and management of primary brain tumours.		Review
Hwang, et al. (2018) [72]	Seizures After Stereotactic Radiosurgery for Benign Supratentorial Meningiomas: An Uncontrollable Type of Seizure?		Seizures secondary to RN not adressed.
Indelicato, et al. (2019) [73]	Outcomes Following Proton Therapy for Pediatric Low-Grade Glioma.		Seizures secondary to RN not adressed.
Jimenez, et al. (2017) [74]	The impact of different stereotactic radiation therapy regimens for brain metastases on local control and toxicity.		(A)symptomtaic RN; no report on exact symptoms.
Karaaslan, et al. (2022) [75]	Stereotactic radiosurgery for cerebral cavernous malformation: comparison of hemorrhage rates before and after stereotactic radiosurgery.		Seizures secondary to RN not adressed.
Kim, et al. (2024) [76]	A Potential Risk of Radiation-Induced Cavernous Malformations Following Adjuvant Gamma Knife Radiosurgery for Mesial Temporal Lobe Epilepsy.		Seizures secondary to RN not adressed.
Lee, et al. (2016) [77]	Stereotactic Laser Interstitial Thermal Therapy for Recurrent High-Grade Gliomas.		Seizures secondary to RN not adressed.
Lubelski, et al. (2013) [78]	Bevacizumab for radiation necrosis following treatment of high grade glioma: a systematic review of the literature		Seizures secondary to RN not adressed.
Manning, et al (2000) [79]	Hypofractionated stereotactic radiotherapy as an alternative to radiosurgery for the treatment of patients with brain metastases		Seizures secondary to RN not adressed.
Medvid, et al. (2015) [80]	Current Applications of MRI-Guided Laser Interstitial Thermal Therapy in the Treatment of Brain Neoplasms and Epilepsy: A Radiologic and Neurosurgical Overview		Seizures secondary to RN not adressed.
Missios, et al (2015) [81]	Renaissance of laser interstitial thermal ablation		Seizures secondary to RN not adressed.
Nieder, et al (1999) [82]	Late radiation toxicity after whole-brain radiotherapy: The influence of antiepileptic drugs		Seizures secondary to RN not adressed.
Nielsen & Rasmussen (2024) [83]	MR-guided laser interstitial thermal therapy in the treatment of brain tumors and epilepsy.		Seizures secondary to RN not adressed.
Palmisciano, et al. (2022) [84]	The role of cesium-131 brachytherapy in brain tumors: a scoping review of the literature and ongoing clinical trials		Seizures secondary to RN not adressed.
Parkhutik, et al. (2004) [85]	Late clinical and radiological complications of stereotactical radiosurgery of arteriovenous malformations of the brain.		Seizures secondary to RN not adressed.
Passos, et al. (2015) [86]	Late Cerebrovascular Complications After Radiotherapy for Childhood Primary Central Nervous System Tumors.		Seizures secondary to RN not adressed.
Pettersson, et al. (2024) [87]	Long-Term Outcomes After Stereotactic Radiosurgery for Pediatric Brain Arteriovenous Malformations: A Systematic Review.		Seizures secondary to RN not adressed.
Prasad, et al. (2024) [88]	Outcomes of Gamma Knife Radiosurgery for Brain Metastases in the Motor Cortex.		Seizures secondary to RN not adressed.
Pruitt, et al (2017) [89]	Complication avoidance in laser interstitial thermal therapy: Lessons learned		Seizures secondary to RN not adressed.
Quigg, et al. (2012) [90]	Risks of history of diabetes mellitus, hypertension, and other factors related to radiation-induced changes following Gamma Knife surgery for cerebral arteriovenous malformations.		Seizures secondary to RN not adressed.
Rheims, et al. (2011) [91]	Peri-ictal pseudoprogression in patients with brain tumor.		Seizures secondary to RN not adressed.
Ruge, et al (2013) [92]	Stereotactic iodine-125 brachytherapy for the treatment of WHO grades II and III gliomas located in the central sulcus region		Seizures secondary to RN not adressed.
Sankey, et al. (2022) [93]	Time to Steroid Independence After Laser Interstitial Thermal Therapy vs Medical Management for Treatment of Biopsy-Proven Radiation Necrosis Secondary to Stereotactic Radiosurgery for Brain Metastasis		Seizures secondary to RN not adressed.		`
Schiff & Alyahya (2020) [94]	Neurological and Medical Complications in Brain Tumor Patients.		Seizures secondary to RN not adressed.
Schlienger, et al (2001) [95]	Linac radiosurgery for cerebral arteriovenous malformations: Results in 169 patients		Seizures secondary to RN not adressed.
Seaton, et al. (2025) [96]	Contemporary Applications of Laser Interstitial Thermal Therapy: A Comprehensive Systematic Review.		Review
Sharma, et al. (2012) [97]	Laser interstitial thermal therapy in the management of brain metastasis and radiation necrosis after radiosurgery: An overview.		Seizures secondary to RN not adressed.
Shuto & Matsunaga (2021) [98]	Radiation therapy is second in significance in causing epilepsy, and this factor should be considered when the antineoplastic approach is planned.		Seizures secondary to RN not adressed.
Singh, et al. (2007) [13]	Seizures and epilepsy in oncological practice: causes, course, mechanisms and treatment		Review
Sutcliffe, et al (1992) [99]	Untoward clinical effects after stereotactic radiosurgery for intracranial arteriovenous malformations		Seizures secondary to RN not adressed.
Syndikus, et al. (1994) [100]	Long-term follow-up of young children with brain tumors after irradiation.		Seizures secondary to RN not adressed.
Tsien, et al (2001) [101]	Stereotactic radiosurgery in the management of angiographically occult vascular malformations		Seizures secondary to RN not adressed.
Vachhrajani, et al. (2008) [102]	Complications of Gamma Knife surgery: an early report from 2 Canadian centers.		Seizures secondary to RN not adressed.
Vojtěch, Iet al. (2015) [103]	Morphological changes after radiosurgery for mesial temporal lobe epilepsy.		Seizures secondary to RN not adressed.		`
Wang, et al. (2025) [7]	Association between tumor location and toxicity outcomes after stereotactic radiosurgery for brain metastases.		(A)symptomtaic RN; no report on exact symptoms.
Wen, et al. (2017) [104]	Response Assessment in Neuro-Oncology Clinical Trials.		Seizures secondary to RN not adressed.
Wu, et al (2013) [105]	Radiosurgery for the treatment of dominant hemisphere periventricular heterotopia and intractable epilepsy in a series of three patients		Seizures secondary to RN not adressed.
Xu, et al. (2018) [106]	Bevacizumab Monotherapy Reduces Radiation-induced Brain Necrosis in Nasopharyngeal Carcinoma Patients: A Randomized Controlled Trial		Seizures secondary to RN not adressed.
Yamada, et al (2014) [107]	Stereotactic biopsy for multifocal, diffuse, and deep-seated brain tumors using Leksell's system		Seizures secondary to RN not adressed.
	TOTAL:	89
